# Supplementary material for: MicroRNA-146 represses endothelial activation by inhibiting pro-inflammatory pathways
Source: EMBO Mol Med. 2013 Jun 3;5(7):949–66. doi: 10.1002/emmm.201202318 (PMC3721471; doi:10.1002/emmm.201202318)
Supplement: Supplementary file 3 [file emmm0005-0949-SD3.txt]

EMBO MolecularMedicine  PeerReview ProcessFile- EMM-2012-02318
 
 
© EMBO 1 
 
 
 
 
MicroRNA-146 represses endothelialactivation by inhibiting 
pro-inflammatory pathways 
 
HenryS.Cheng,NirojiniSivachandran,Andrew Lau,EmilieBoudreau,JimmyL.Zhao,David
Baltimore,PaulDelgado-Olguin,MyronI.CybulskyandJasonE.Fish
 
Correspondingauthor:Jason Fish, UniversityHealthNetwork
 
 
 
 
Review timeline: Submissiondate: 01 December2012
 EditorialDecision: 30 January 2013
 Revisionreceived: 10 April2013
 EditorialDecision: 22 April2013
 Revisionreceived: 26 April2013
 Accepted: 29 April2013
 
 
 
 
TransactionReport:
 
(Note:With the exception ofthe correction oftypographicalor spelling errors thatcould be a source ofambiguity,
letters and reports are notedited.The originalformatting oflettersand referee reportsmaynotbe reflected in this 
compilation.)
 
 
 
Editor: RobertoBuccione 
 
 
 
1stEditorialDecision 30 January 2013
ThankyouforthesubmissionofyourmanuscripttoEMBO MolecularMedicine.Wehavenow 
heard back from thethreeReviewerswhom weasked to evaluateyourmanuscript. 
 
YouwillseethatallthreeReviewersaresupportiveofyourworkandunderlineitsconsiderable 
interest. However, some significant concerns were raised that require your action. I feel it 
unnecessary to reporteach pointin detailhereasthey areclearly stated by theReviewers,butIwill
mentionafewsalientitems.
 
Reviewer1'senthusiasm is somewhatdampened by the factthatnovelty is reduced by previous 
workonmiR-146,whileacknowledging theinterestofendothelialcellangle.S/healso notesthat
additionalexperimentalsupportisrequired to consolidate the mechanistic aspects. Reviewer1thus
suggests a numberofexperimentalapproaches (listed in detail)thatwould significantly increase the 
impact and overall significance of the manuscript. I agree, especially since conceptual and factual 
novelty isan importantcriterion for publication in EMBO MolecularMedicine.
 
Reviewer2,whilegenerallysupportive,alsonotesthatpreviouslypublishedworkdoesdetractfrom 
novelty.
 
Reviewer3pointstoanumberofissues,whichpartiallycoincidewithReviewer1'sconcerns.For
exampleReviewer3 isalso concerned aboutwhich cellswithin theheartmediatetheeffectsofIL-
1b and requiresadditionalmechanisticdefinition.S/hewould also likeyou to consideralongertime
pointafterIL-1betaadministration to clarify thekineticsofinflammatory geneand miR146 
expression.Reviewer3 also mentionsa few otherissuesthatrequire yourattention.Finally,Ialso EMBO MolecularMedicine  PeerReview ProcessFile- EMM-2012-02318
 
 
© EMBO 2 
agree thatthe manuscriptwould benefitfrom a shortened Introduction section. 
 
Whilepublicationofthepapercannotbeconsidered atthisstage,wewould welcomeasuitably 
revised submission,with the understanding thatthe Reviewers'concerns mustbe fully addressed 
withadditionalexperimentaldatawhereappropriate.
 
PleasenotethatitisEMBO MolecularMedicinepolicy to allow asingleround ofrevision only and 
that, therefore, acceptance or rejection of the manuscript will depend on the completeness of your 
responses included in the next,finalversion of the manuscript.
 
I look forward to receiving your revised manuscriptassoon aspossible.
 
***** Reviewer'scomments***** 
 
Referee#1(GeneralRemarks):
 
ThisisanicelywrittenpaperbyChengetal.thatexaminestheeffectsofmiR-146,aknown 
inflammatory-responsive microRNA,using various gain- and loss-of-function approaches in 
endothelialcells.They provide data to suggestthatoverexpression ofmiR-146ainhibitsendothelial
activation,while inhibition increasesendothelialinflammatory markers.Consistentwith other
reports for this microRNA in leukocytes, miR-146 also inhibitsboth NF-kB and MAP Kinase
pathwaysin endothelialcells.Theauthorsrevealanew mechanisticinsightthatmiR-146 inhibits
HuR,anRNA bindingproteinimplicatedinpro-inflammatory gene regulation. In addition, they find 
that EGR3inducedthemiR-146 promoteraspartofanegativefeedback loop in endothelialcells.
Finally,theyexploretheexpressionofacassetteofinflammatorymarkersinhearttissuefrom miR-
146-/- miceandshowthattheyareincreased.
 
Severalpreviousreports (their refs:Bhaumik etal,2008;Hou etal,2009;Nahid etal,2009;
Taganovetal,2006)haveidentifiedanimportantroleformiR-146 in regulating anegative
feedback loop in response to inflammatory signals.While these data provide potentially important
information for a role of miR-146 in endothelialcells,someofthenovelty is,in part,reduced in this
paperdespitethefocuson endothelialcells.To strengthen apotentialdistinctiveroleformiR-146 in 
endothelialcells,severalquestions require attention.Mechanistic concerns are raised forwhether
TRAF6/IRAK1/2/vs.HuR mediatesmiR-146'seffectson expression ofinflammatory markersin 
both endothelialcellsin vitro and in themiR-146-/- miceinvivo.ThepotentialroleofEGR3
inducing miR-146 in responseto IL-1b isprovocative;however,itisnotcomplete.Doesmutation of
the EGR site completely block IL-1b activation ofmiR-146 reporter?WhatisthekineticsofEGR3 
induction in response to IL-1b compared to pri-miR-146 and mature miR-146-doesEGR3 precede
the miR or coincide with its expression? Finally, it is unclear from the miR-146-/- micestudies
whethertheeffectsofIL-1b stimulation aremediated by endothelialcellsvs.othercelltypeswithin 
the heart tissue. Overall, thesefindingsarequiterelevantto thefield ofendothelialbiology and have
implications for inflammatory endothelial responses in various diseases. However, at this time, there 
are a numberofmethodologicalconcernsand interpretation issuesthatshould befurther
substantiated as detailed below to help explain and/orinterprettheirobservations.
 
MajorConcerns:
1)Figure3/4 -mRNAexpressionofotherrelevantmarkersSELE,ICAM-1,MCP-1,NOS-3,and TF 
is shown to be reduced by miR-146aand induced by miR-146ainhibition.Theseshould beverified 
on Western analysesin asimilarmannerasVCAM-1.
2)Currently theroleofmiR-146 isoverstated in thepaperin both theResultsand Discussion asthe
authorshighlighta role forthismiR-146 in endothelial adhesion molecules, thrombogenicity (TF), 
and dysfunction(NOS3).Functionaldata isonly shown foradhesion.Please eitherverify effectson 
TF-dependentclotting and NOS3-dependentendothelialfunction,ortonedown such statements,
accordingly.
3)Figure 5 - pleaseshow EGR3 kineticson both themRNA and protein levelsin responseto IL-1b 
and compare to pri-miR-146aand miR-146a.DoesEGR3 expression precedeinduction ofmiR-146?
4)Figure6F-doesmutation oftheEGR sitecompletely block IL-1b responsivenesson themiR-146 
promoter?
5)Figure7-doesoverexpression ofmiR-146ainhibitHuR protein expression?ThisisacriticalpointEMBO MolecularMedicine  PeerReview ProcessFile- EMM-2012-02318
 
 
© EMBO 3 
forthis new target.In addition,does IL-1b regulateHuR expression?WhatistheHuR kineticson 
both themRNA and protein levels in response to IL-1b?Isthe3?UTR ofHuR conserved between 
human and mouse?
6)A previousstudy showed thatHuR knockdown in HUVECsinhibitsNF-kB phosphorylation and 
DNA-binding to theVCAM-1 promoterin responseto LPS (RheeWJetal,PNAS 2010).Giventhat
HuRisproposedtobeadirecttargetofmiR-146,doesmiR-146 regulateNF-kB phosphorylation or
NF-kB DNA-binding in HUVECsand isthisdependenton HuR?To whatextentdoesmiR-146 
overexpression reduceTRAF6 expression attheprotein level? 
7)In endothelialcells,how doesmiR-146amediateinhibition ofinflammatory markers?Isit
mediatedthroughTRAF6/IRAK1/2/vs.HuRinvitro?Forexample,siRNAknockdownstudiesin
the presence of miR-146 mimicson expression orendothelialfunction (adhesion, e.g. similar to 
Fig.7F)mayprovideinsights.
8)Figure8 - it is unclear from the miR-146-/- micestudieswhethertheeffectsofIL-1b stimulation 
are mediated by endothelialcellsvs.othercelltypeswithin the hearttissue.Immunohistochemistry 
co-localization studies of these markers with endothelial cells and/or isolation of heart endothelial 
cellswould be informative.
9)Figure8-WhatistherelativeroleofTRAF6/IRAK1/2vsHuRinexpressionofmarkersinthe
miR-146-/- miceinvivo in responseto IL-1b?
 
 
Minor:
1)General-do otherproinflammatory stimulibesidesIl-1b similarly inducemiR-146 and HuR 
responsiveness? 
2)In Figure3 and 4,doesmiR-146 dampen EC activation in HAECsin responseto IL-1b?
3)Isexpression ofotherrelevantmicroRNAs involved in endothelialcells and inflammation (ie.
miR-10a,miR-31,etc)altered in themiR-146-/- miceinresponsetoIL-1b?Thisisrelevantas
microRNA-dependenteffectson othermicroRNAshaveemerged asan importantmechanism. 
 
 
Referee #2 (Commentson Novelty/ModelSystem): 
 
Wellconductedcellandmolecularanalysesbaseduponreliableapproachesusedtomanipulate
inflammatory pathways in cultured endothelial cells and accompanied by nominal in vivo supportive 
datain amurinemiRNAKOmodel.
Novelty:- ThenoveltyisslightlyreducedbecauseoftheBaltimoregroup'searlieridentificationof
miR146(andothermiRs)incheckinginflammationinmonocytesvianegativefeedback(Taganov
etal2006).Nevertheless,the endothelium is a key gatekeeperofvascularhomeostasisand the in 
vivo evidenceheresuggeststhatmir146 may play amoredominantrolein thiscelltype. 
Medicalimpact:- Relevancetotheregulationofchronicinflammatorydiseasesinwhichthe
endothelium isa criticalearly facilitatorishigh;- includes atherogenesis as well as devastating 
systemic inflammations such as sepsis.
 
Referee#2(GeneralRemarks):
 
ChengetalinvestigatedmechanismsandeffectsofmiR-146 induction following cytokine
activation ofinflammation in vascularendothelium.MiR146a/b were previously shown in 
monocytestobepartofacomplexcontrolsystem tokeepinnateimmunityandinflammationin
check through a negative feedback regulation loop (Taganov etal2006);however,similar
mechanismshave notbeen reported in inflammation in the endothelium (although enriched miR146 
in endothelial cells derived from differentiating ESCs was reported earlier by this group). The work 
therefore is a logical and important conceptual extension of themonocytestudiesand hasuncovered 
both similaritiesand importantdifferencesin thecontribution ofmiR146 in thedelayed repression 
ofendothelialinflammation.Thestudiesarewellconducted,themanuscriptisclearly written,and 
the results convincing.Ofparticularnote are the timing ofinduction ofmiR146,itssustained effects
in checking inflammatory markers, the pathways involved and in particular the identification of the 
RNA bindingproteinHuR asatarget.ThemiR146a-/- mousestudiesaddin vivo credibility that 
mir146isasignificantcontributortothechecksandbalancesofarterialinflammationmediated
through the endothelium. Both the introduction and discussion are thorough in defining the context 
oftheresultwithin acomplex networkofcontrolofinflammation,includingtherolesofothermiRs
and regulators.Furthermore,the manuscriptisa pleasure to read. EMBO MolecularMedicine  PeerReview ProcessFile- EMM-2012-02318
 
 
© EMBO 4 
 
 
 
 
Referee#3(GeneralRemarks):
 
TheauthorshaveexploredtheroleofmiR146aonendothelialinflammatoryactivation. Byusing
sound in vitro experiments,they found thatIL- -induced miR146a/b exerts anti-inflammatory 
activity,asassessed by diminished expression ofVCAM-1,ICAM-1,Eselectin and MCP-1,by 
repressing the activity of the pro-inflammatory transcription factors,NF-kB,EGR-1/3 and AP-1.
TheyalsoshowedthatmiR146amodulatepost-transcriptional pathways mediated by the targeting 
ofHuR.Finally,they confirmed theirin vitro findingsin miR146a-/- mice.
 
Majorcomments.
1.Onethemajorin vitro finding ofthismanuscriptistheinversekineticsofinflammatory geneand 
miR146a/bexpressionafterIL-  activation,which accountsforthe rapid down-regulation of 
adhesion molecule genes(figure 1A,B).Therefore one expectsVCAM-1,ICAM-1,Eselectin and 
MCP-1expression to rapidly decrease afterIL-  injection in WT mice, but sustainably expressed in 
miR146a-/- mice.Astheauthorsusedonlyonetimepoint(2h),thisimportantpieceofinformation
cannotbe verified.Analysisofinflammatory gene expression ata longertime pointafterIL-  
injection must be considered.
2.NOS3 expression isreduced by miR146-inhibitor treatment in vitro. Does this translate in vivo? 
WhatisthelevelofNOS3expressioninmiR146a-/- miceinbasalconditionandafterIL-  injection. 
3.Fig 2B.24h afterIL-1b removal,miR146a/b expression seemsto beincreased compared to T0.Is
that statistically significant? If yes, any explanation? 
4.Fig 3A.Over-expression ofmiR146a increased NOS3 mRNA expression,which contrastswith 
the down-regulation of adhesion molecule genes.Even though the explanation mightnotbe easy,
the authors should discuss this finding in the Discussion section. 
5.Fig 8A.miR146a/b expression wasanalysed in theheart.IsmiR146a/b expressed by 
cardiomyocytes? Expression in the aorta should be reported. What about the expression in low- and 
high-flow region (curvature vs descending aorta)?  
6.Fig 8 C.HuR mRNA expression id reported.WhataboutHuR protein expression? 
7.WasNOS3 expression altered in miR146a-/- mice?HowwasitsexpressionmodulatedbyIL-  
injection in WT and miR146a-/- mice?SameforEGR3.
 
Minorcomment.
TheIntroductionismuchtoolong. 
 
 
 
1stRevision - authors'response 10 April2013
ResponsetoReviewers'Comments:
 
WethanktheReviewersfortheirthoughtfuland constructivereview ofourmanuscript.Wehave
endeavoured to revise our manuscript according to the comments we have received. These valuable 
suggestions forrevisions have resulted,we believe,in an improved submission. A detailed point-by-
pointresponseisincluded below,with theReviewers'comments(included in theirentirety)
indicated in italics.
 
Referee#1(GeneralRemarks):
 
ThisisanicelywrittenpaperbyChengetal.thatexaminestheeffectsofmiR-146,a known 
inflammatory-responsive microRNA,using various gain- and loss-of-function approaches in 
endothelialcells.They provide data to suggestthatoverexpression ofmiR-146a inhibitsendothelial
activation,whileinhibition increasesendothelialinflammatorymarkers.ConsistentwithotherEMBO MolecularMedicine  PeerReview ProcessFile- EMM-2012-02318
 
 
© EMBO 5 
reports for this microRNA in leukocytes,miR-146 also inhibitsboth NF-kB and MAP Kinase 
pathwaysin endothelialcells.Theauthorsreveala new mechanisticinsightthatmiR-146 inhibits
HuR,anRNAbindingproteinimplicated in pro-inflammatory gene regulation. In addition, they find 
that EGR3 induced the miR-146 promoteraspartofa negativefeedbackloop in endothelialcells.
Finally,theyexploretheexpressionofacassetteofinflammatorymarkersinhearttissuefrom miR-
146-/- miceandshowthattheyareincreased.
 
Severalpreviousreports(theirrefs:Bhaumiketal,2008;Hou etal,2009;Nahid etal,2009;
Taganovetal,2006)haveidentifiedanimportantroleformiR-146 in regulating a negative
feedback loop in responseto inflammatorysignals.Whilethesedata providepotentiallyimportant
information for a role of miR-146 in endothelialcells,someofthenoveltyis,in part,reduced in this
paperdespitethefocuson endothelialcells.To strengthen a potentialdistinctive role formiR-146 in 
endothelialcells,severalquestionsrequire attention.Mechanistic concernsare raised forwhether
TRAF6/IRAK1/2/vs.HuR mediatesmiR-146'seffectson expression ofinflammatorymarkersin both 
endothelialcellsin vitro and in the miR-146-/- miceinvivo.ThepotentialroleofEGR3inducing
miR-146 in responseto IL-1b isprovocative;however,itisnotcomplete.Doesmutation oftheEGR 
site completely block IL-1b activation ofmiR-146 reporter? Whatisthekinetics ofEGR3 induction 
in response to IL-1b compared to pri-miR-146 and maturemiR-146-doesEGR3 precedethemiR or
coincide with itsexpression? Finally,itisunclearfrom the miR-146-/- micestudieswhetherthe
effectsofIL-1b stimulation aremediated byendothelialcellsvs.othercelltypeswithin the heart
tissue. Overall, these findings are quite relevant to the field of endothelial biology and have 
implications for inflammatory endothelial responses in various diseases. However, at this time, 
there are a numberofmethodologicalconcernsand interpretation issuesthatshould be further
substantiated as detailed below to help explain and/or interprettheir observations.
 
WethanktheReviewerfortheirpositivecommentsregardingourmanuscriptanditsrelevance to 
the field of endothelial biology. We agree that the role of miR-146 in controlling NF-κB activation
is well-established in leukocytes,although ithasnotbeen explored in endothelialcells.As
suggested by the Reviewerwe have furtherinvestigated the role of the miR-146 targets,TRAF6 and 
HuR,inendothelialactivation,andhavesurprisinglyfoundthattheyplaynon-overlapping,but
complementary rolesin controlling endothelialactivation.While knock-down oftheadaptor
molecule,TRAF6,blunted theactivation oftheNF-κB (SupportingInformationFig.S8D)andEGR 
(Fig.S9B) pathways,and the induction of endothelialadhesion molecules (Fig.7F and Fig.S9B),
knock-down ofHuR had no effecton theIL-1β-mediatedactivationofNF-κB (Fig.S8D) or EGR 
(Fig.S9B),or the induction of adhesion molecules (Fig.7F and Fig.S9B).Instead,suppression of 
HuRleadtoelevatedlevelsofeNOS(Fig.7F,G).eNOS-derived NO isknown to inhibitleukocyte
adhesion,and importantly we show thatblocking NO production rescued theanti-inflammatory 
effectsofHuR knock-down (Fig.7H).Interestingly,eNOS wasalso modestly reduced in miR-146a-
/- mice(Fig.S11A,B).Inaddition,wehavefurtherinvestigatedtheroleofEGR-3 in activating the
miR-146b promoter(Fig.6H)and havespatially defined theinduction ofVcam-1 protein in vivo 
(Fig.8F).These findings are described in detailbelow.
 
MajorConcerns:
1)Figure3/4 -mRNAexpressionofotherrelevantmarkersSELE,ICAM-1,MCP-1,NOS-3,and TF 
is shown to be reduced by miR-146a and induced bymiR-146a inhibition.Theseshould beverified 
on Western analysesin a similarmannerasVCAM-1.
 
Wehaveaddedadditionalwestern blotsto demonstratealtered expression ofeNOS,E-Selectinand
ICAM-1 protein in responseto over-expression (Fig.3C,D)orinhibition (Fig.4D,E)ofmiR-146.
WehaveremovedthedataonTissueFactor(seeresponsetocomment#2below).Wehavealso
included TRAF6 western blots (Fig. 3A, 4A, 8C) to confirm that the over-expression/inhibition of
miR-146 resulted in theexpected decrease/increaseofaknown targetofmiR-146,respectively (see
response to comment#6 below).
  EMBO MolecularMedicine  PeerReview ProcessFile- EMM-2012-02318
 
 
© EMBO 6 
2)Currentlythe role of miR-146 isoverstated in thepaperin both theResultsand Discussion asthe
authorshighlighta roleforthismiR-146 in endothelialadhesion molecules,thrombogenicity(TF),
and dysfunction (NOS3).Functionaldata isonlyshown foradhesion.Pleaseeitherverifyeffectson
TF-dependentclotting and NOS3-dependentendothelialfunction,ortonedown such statements,
accordingly.
  
WethanktheReviewerforthisvaluablecommentregardingtheinterpretationofourdata.Weagree
that the originalmanuscriptdidnotcontainanyfunctionaldataregardingthrombogenicity.Asthis
wasnotthemainfocusofthepaper,wehaveremovedthedataonTissueFactorexpressionand
havemodified theResults/Discussion accordingly to focusthepaperon endothelial activation. In 
regards to eNOS expression,we have provided new data thatdemonstrates thatmiR-146 regulates
eNOS protein levels(Fig.3D,4D,Fig.S11B),and presentdata thatsuggeststhatthisismediated by 
miR-146-dependentregulation ofHuR (Fig. 7G). Importantly, while nitric oxide (NO) is known to 
regulate vascular tone,itis also a potentinhibitor of leukocyte adhesion,and therefore endothelial
activation.We have therefore emphasized thislaterfunction ofNO,which complementsour
investigation ofadhesion moleculeinduction.Additionally,wedemonstratethatknock-down of
HuRdecreasesmonocyteadhesiontoendothelialcellsinpartbyelevatinglevelsofeNOSandnitric
oxideactivity (Fig.Fig.7G,H).Thedataon eNOS regulation addsto the focus of the paper, which is 
on endothelialactivation and monocyteadhesion to theendothelium. 
 
3)Figure5 - pleaseshow EGR3 kineticson both themRNA and protein levelsin responseto IL-1b 
and compareto pri-miR-146a and miR-146a.DoesEGR3 expression precede induction ofmiR-146? 
 
Despiterepeatedattemptsusingtwodifferentantibodieswehavebeenunabletosuccessfullydetect
EGR-3 induction by western blot.Webelievethisisatechnicalissue,and thatEGR-3 protein levels
do indeed rapidly increase in response to IL-1β. We found that EGR-3 mRNAwasinducedby
severalhundred-fold by 1 hourpost-IL-1β treatment (Fig. 5C), a time-pointwherewealso observed 
robustinduction of pri-miR-146a and pri-miR-146b transcripts (Fig. 1D). Importantly,knock-down 
ofEGR-3 prevented theinduction ofpri-miR-146a/b (Fig.6D) atvery early time-points(i.e.1 hour
post-IL-1β treatment), suggesting that induction of EGR-3 is upstream of pri-miR-146a/b induction. 
Onpage11ofourrevisedmanuscriptwehaveemphasized thatthe knock-down ofEGR-3 or
inhibition of MAP kinase, decreased transcription of pri-miR-146a/b atthe 1 hourtime-point.
 
4)Figure6F-doesmutation oftheEGR sitecompletelyblockIL-1b responsivenesson themiR-146 
promoter? 
 
Wemeasured theIL-1β-mediatedinductionofthemiR-146b promoter-luciferase construct in bovine 
aortic endothelialcells(BAEC)(Fig.6H).We found thatpromoteractivity wassignificantly 
induced in response to IL-1β. Importantly, mutation of the EGR site completely blocked the 
responsiveness to IL-1β. Importantly, we also provide evidence that EGR-3 regulatestheexpression 
ofendogenousmiR-146b (Fig.6B,D).
 
5)Figure7-doesoverexpression ofmiR-146a inhibitHuR protein expression? Thisisa critical
pointforthis new target. In addition, does IL-1b regulateHuR expression? WhatistheHuR kinetics
on both themRNA and protein levelsin responseto IL-1b? Isthe3?UTR ofHuR conserved between 
human and mouse? 
 
WehaveincludedadditionaldatainmiR-146 over-expression/inhibition experimentsthat
demonstratethatHuR mRNA/protein expression ishighly regulated by miR-146 (Fig.7C and Fig.
S5).OurdataalsosuggeststhatHuR proteinexpressionisdecreasedinresponsetoprolongedIL-1β 
treatment (i.e. 24 h, Fig. 7C). Since HuR is pro-inflammatory, this finding would be consistent with 
a negative feedback role ofmiR-146 induction in thelaterstagesoftheinflammatory response.
Finally,wehaveincludedsequencecomparisonofthemiR-146 binding sitein theHuR3'UTR in EMBO MolecularMedicine  PeerReview ProcessFile- EMM-2012-02318
 
 
© EMBO 7 
human,mouseand rat(Fig.S4)thatdemonstratesthatthisregion is100% conserved acrossthese
species.
  
6)A previousstudyshowed thatHuR knockdown in HUVECsinhibitsNF-kB phosphorylation and 
DNA-binding to theVCAM-1 promoterin responseto LPS (RheeWJetal,PNAS 2010).Given that
HuRisproposedtobeadirecttargetofmiR-146,doesmiR-146 regulateNF-kB phosphorylation or
NF-kB DNA-binding in HUVECsand isthisdependenton HuR? To whatextentdoesmiR-146 
overexpression reduceTRAF6 expression attheprotein level?  
 
Wehavefurtherexaminedthemechanismsimplicatedinthepro-inflammatory function of HuR. In 
contrastto the findingsofRhee etal, we did not find that HuR knock-down affected NF-κB activity 
(Fig.S8D) or the induction of NF-κB-regulated genes such as VCAM-1,ICAM-1 and MCP-1 (Fig.
7F,Fig.S9B)in responseto IL-1β treatment. Interestingly, we found that VCAM-1 and MCP-1 
mRNAcanbeboundbyHuRprotein(Fig.S8A),butknock-down ofHuR didnotaffecttheprotein 
levels of these targets (Fig. S8B,C), suggesting that HuR does not affect the induction of adhesion 
molecules.However,similartoRheeetalwefoundthatHuRknock-down resulted in elevated 
levels of eNOS mRNA/protein (Fig. 7F,G).Additionally,weprovidefunctionaldatashowingthat
the decreased monocyte adhesion in HuR knock-down cellsismediated,atleastin part,by elevated 
eNOS expression and nitric oxide activity (Fig.7H).While eNOS mRNAwasnotadirecttargetof
HuR(Fig. S8A), we provide evidence that HuR can bind and regulate the expression of KLF2, a 
potentregulatorofeNOS transcription (Fig. S12A,B). In contrast to the effect of HuR on endothelial 
activation,we found thatknock-down oftheadaptormolecule,TRAF6, resulted in the expected 
reduction in NF-κB activity(Fig.S8D)andreducedinductionofNF-κB-dependentadhesion 
molecules(Fig.7F,Fig.S9B).Thereforewedemonstratethatthetargetingofadaptormolecules
(i.e.TRAF6/IRAK1/2) and HuR by miR-146 elicits non-overlapping,butcomplementary effectson 
endothelialactivation.While the targeting ofTRAF6/IRAK1/2 affectsNF-κB transcriptional
activity and adhesion molecule expression,targeting ofHuR affectsendothelialactivation via the 
regulation of eNOSandnitricoxideproduction.WhilewehavenotincludeddataonNF-κB 
phosphorylation,itisclearfrom Fig.5A thatmiR-146 hasamajoreffecton NF-κB transcriptional
activity.Finally,we have also included western blotanalysesofTRAF6 expression in cellsand 
micewithalteredlevelsofmiR-146 (Fig.3A,4A,8C).
 
7)In endothelialcells,how doesmiR-146a mediateinhibition ofinflammatorymarkers? Isit
mediatedthroughTRAF6/IRAK1/2/vs.HuRinvitro?Forexample,siRNAknockdownstudiesinthe
presence ofmiR-146 mimicson expression orendothelialfunction (adhesion,e.g.similarto Fig.7F)
mayprovideinsights.
 
Wehaveinvestigatedthisquestionindetail(seeresponsetocomment#6above).Importantly,we
find thatthe effectof HuR on monocyteadhesion ismediated,atleastin part,by regulation of
eNOS and nitric oxide activity (Fig.7H).Thisisa novelfinding thatgreatly addsto our
understanding ofthepathwaysthatareregulated by miR-146 in endothelialcells.In contrast,
targeting ofTRAF6/IRAK1/2 appearsto regulatetheinduction ofinflammatory adhesion 
molecules.Thetargetingofthesetwotargets(HuRandTRAF6/IRAK1/2)appearstohavea
cooperative effecton the regulation ofendothelialactivation. 
 
8)Figure8 - it is unclear from the miR-146-/- micestudieswhethertheeffectsofIL-1b stimulation 
aremediated byendothelialcellsvs.othercelltypeswithin thehearttissue.Immunohistochemistry
co-localization studies of these markers with endothelial cells and/or isolation of heart endothelial 
cellswould be informative.
 
WehaveprovidedimmunofluorescencedatathatdemonstratesthatVcam-1 protein levelsare
increased in the endothelium, as well as in regions directly adjacent to the endothelium,inmiR-
146a-/- micetreatedwithIL-1β (Fig.8F).This suggests thatthe induction of Vcam-1 mRNAthatwe
observeisduein largepartto increasesin expression within theendothelium.Theenhancementin EMBO MolecularMedicine  PeerReview ProcessFile- EMM-2012-02318
 
 
© EMBO 8 
adhesion moleculeswithin the endothelium in miR-146a-/- miceisconsistentwiththeenrichmentof
miR-146a/b thatweobservein theendothelium compared to cellsin thevesselwall(Fig.8A).Since
E-SelectinandIcam-1 arelargely induced on thesurfaceofactivated endothelialcells(Weyrich et
al,JLeukocBiol, 1995), we anticipate that their induction is similarly increased in endothelial cells 
in miR-146a-/- mice.
 
9)Figure8-WhatistherelativeroleofTRAF6/IRAK1/2vsHuRinexpressionofmarkersinthe
miR-146-/- miceinvivoinresponsetoIL-1b? 
 
WefoundthatbothTRAF6andHuRproteinlevelsareelevatedinmiR-146a-/- mice(Fig.8C).Since
wefoundthatthe induction ofadhesion moleculeswere enhanced in miR-146a-/- mice,thissuggests
that the TRAF6/IRAK1 arm of the miR-146-regulated pathway is altered in these mice.While we 
did notfind asignificantdecreasein eNOS mRNAinmiR-146a-/- mice,therewasa trend towards
decreased expression (Fig.S11A).Wealso found thateNOS protein levelsweremodestly decreased 
in miR-146a-/- mice(Fig.S11B).ThissuggeststhattheelevatedlevelsofHuRinmiR-146a-/- mice
mayberesponsibleforthealteredexpression ofeNOS.Furtherexperimentsusing Traf6, Irak1 or
HuRheterozygousmicecould determinewhetherelevated levelsoftheseproteinsareresponsible
forthe enhanced inflammation and endothelialactivation in miR-146a-/- mice,buttheseexperiments
are beyond thescopeofthismanuscript.
 
Minor:
1)General-do otherproinflammatorystimulibesidesIl-1b similarlyinducemiR-146 and HuR 
responsiveness?
 
In Fig.S1A we show thatanother pro-inflammatory cytokine, TNF-α, also induces miR-146a/b 
expression,with similar kinetics. Additionally, we demonstrate that knock-down ofHuR in 
endothelialcellsalso reduced the adhesion ofmonocytesin response to TNF-α stimulation (Fig.
S6),suggestingthatHuR maybroadlypromoteendothelialactivation.
 
2)In Figure3 and 4,doesmiR-146 dampen EC activation in HAECsin responseto IL-1b? 
 
SinceallofourexperimentswereperformedinHUVEC,avenouscelltype,itisindeedimportantto
demonstratethatsimilareffectsofmiR-146 areseen in arterialaorticendothelial cells. We have 
therefore over-expressed miR-146ain bovineaorticendothelialcellsand observed areduction in 
monocyteadhesioninresponsetoIL-1β (Fig.S2).This suggests thatmiR-146 islikely to have
similaranti-inflammatory properties in aortic endothelialcells.
  
3)Isexpression ofotherrelevantmicroRNAsinvolved in endothelialcellsand inflammation (i.e.
miR-10a,miR-31,etc)altered in themiR-146-/- miceinresponsetoIL-1b? Thisisrelevantas
microRNA-dependenteffectson othermicroRNAshaveemergedasanimportantmechanism. 
 
WehaveassessedtheexpressionofseveralmicroRNAsinmiR-146a-/- micethatareknowntoaffect
inflammatory signalling(i.e.miR-10a,miR-17,miR-31,miR-155 and miR-181b).Wefound no 
appreciable alterationsin the expression ofthese microRNAs(Fig.S10).Since allourstudieswere 
using acuteinflammatory models,webelievethatmeasuring thebasallevelsofthesemicroRNAsis
informative. In future studies of chronic inflammation, the expression of these microRNAs after 
longer durations of inflammation will be important to assess, but this is beyond the scope of this 
manuscript.
 
 EMBO MolecularMedicine  PeerReview ProcessFile- EMM-2012-02318
 
 
© EMBO 9 
Referee#2(CommentsonNovelty/ModelSystem):
 
Wellconductedcellandmolecularanalysesbaseduponreliableapproachesusedtomanipulate
inflammatory pathways in cultured endothelial cells and accompanied by nominal in vivo supportive 
data in a murinemiRNA KO model.
Novelty:- Thenovelty isslightly reduced because ofthe Baltimore group'searlieridentification of
miR146(andothermiRs)incheckinginflammationinmonocytesvianegativefeedback(Taganovet
al2006).Nevertheless,theendothelium isa keygatekeeperofvascularhomeostasisand thein vivo 
evidence here suggeststhatmir146 may play a more dominantrole in thiscelltype. 
Medicalimpact:- Relevancetotheregulationofchronicinflammatorydiseasesinwhichthe
endothelium isa criticalearly facilitatorishigh;- includesatherogenesisaswellasdevastating 
systemic inflammations such as sepsis.
 
Referee#2(GeneralRemarks):
 
ChengetalinvestigatedmechanismsandeffectsofmiR-146 induction following cytokineactivation 
ofinflammation in vascularendothelium.MiR146a/bwerepreviouslyshowninmonocytestobepart
ofa complexcontrolsystem to keep innateimmunityand inflammation in checkthrough a negative
feedback regulation loop (Taganov et al 2006) ; however, similar mechanisms have not been 
reported in inflammation in theendothelium (although enriched miR146 in endothelialcellsderived 
from differentiating ESCs was reported earlier by this group). The work therefore is a logical and 
important conceptual extension of the monocyte studies and has uncovered both similaritiesand 
important differences in the contribution of miR146 in the delayed repression of endothelial 
inflammation. The studies are well conducted, the manuscript is clearly written, and the results 
convincing.Ofparticularnote are the timing of induction of miR146, its sustained effects in 
checking inflammatory markers 
, the pathways involved and in particular the identification of the RNA binding protein HuR as a 
target. The miR146a -/- mousestudiesaddinvivocredibilitythatmir146isa significantcontributor
to the checks and balances of arterial inflammation mediated through the endothelium. Both the 
introduction and discussion are thorough in defining the context of the result within a complex 
networkofcontrolofinflammation,including the rolesofothermiRsand regulators.Furthermore,
the manuscript is a pleasure to read. 
 
WethanktheReviewerfortheirpositiveassessmentofourmanuscript,especiallyconcerningthe
novelty and relevanceofourfindingsto vascularinflammatory disease.
 
 
 
Referee#3(GeneralRemarks):
 
TheauthorshaveexploredtheroleofmiR146aonendothelialinflammatoryactivation.Byusing
sound in vitro experiments,they found thatILb-induced miR146a/b exerts anti-inflammatory 
activity,asassessed bydiminished expression ofVCAM-1,ICAM-1,Eselectin and MCP-1,by
repressing the activity ofthe pro-inflammatory transcription factors, NF-kB,EGR-1/3 and AP-1.
TheyalsoshowedthatmiR146amodulatepost-transcriptional pathways mediated by the targeting 
ofHuR.Finally,theyconfirmed theirin vitro findingsin miR146a-/- mice.
 
Majorcomments.
1.Onethemajorin vitro finding ofthismanuscriptistheinversekineticsofinflammatorygeneand 
miR146a/bexpressionafterIL1bactivation,whichaccountsfortherapid down-regulation ofEMBO MolecularMedicine  PeerReview ProcessFile- EMM-2012-02318
 
 
© EMBO 10
adhesion moleculegenes(figure1A,B).ThereforeoneexpectsVCAM-1,ICAM-1,Eselectin and 
MCP-1 expression to rapidlydecreaseafterIL1b injection in WT mice,butsustainablyexpressed in 
miR146a-/- mice.Astheauthors used only one time point(2h),this importantpiece ofinformation 
cannotbe verified.Analysisofinflammatory gene expression ata longertime pointafterIL1b 
injection must be considered.
 
WethanktheReviewerforthisvaluablesuggestion.Wehaveadded an additionaltime-point(4 h)
following IL-1β administration (Fig.8D).We found thatexpression ofadhesion moleculeslargely 
returned to baseline levels by this time-point.Importantly,expression ofE-Selectin and Icam-1 were
significantly elevated in miR-146a-/- micecomparedtowild-type mice at the 4 h time-point,and 
there was a trend towards increased Vcam-1 and Egr-1 expression aswell.These in vivo 
experimentsare suggestive thatlossofmiR-146a mayprolongtheexpressionofvascular
inflammatory markersduring an acute inflammatory response. 
 
2.NOS3 expression isreduced bymiR146-inhibitor treatment in vitro. Does this translate in vivo? 
WhatisthelevelofNOS3expressioninmiR146a-/- miceinbasalconditionandafterIL1binjection.
 
WehaveassessedtheexpressionofeNOSmRNA/proteininwild-type and miR-146a-/- mice(Fig.
S11).Whilenotachievingstatisticalsignificance,therewasatrendtowardlowereNOS mRNA 
levels in unstimulated knock-outmice(Fig.S11A).Thisisconsistent with our results in vitro. 
Additionally,eNOSproteinlevelsweredecreasedinthesemiceunderbasalconditions(Fig.S11B).
In response to IL-1β treatment, levels of eNOS mRNA decreased similarly in wild-type and knock-
outmice(Fig.S11A).Thesefindingssuggestthatregulation ofeNOS expression may beregulated 
by miR-146 in vivo. In future experiments it will be informative to look at eNOS expression in miR-
146a-/- miceinmodelsofchronicinflammation,suchasatherosclerosis,whereeNOSisknownto be 
highly down-regulated (Knowlesetal, J Clin Invest, 2000; Oemar etal, Circulation, 1998).We 
wouldanticipatethatthelossofeNOSexpressionwouldbeenhancedand/oracceleratedinmiR-
146a-/- miceinthesemodels.
 
3.Fig 2B.24h afterIL-1b removal,miR146a/b expression seemsto beincreased compared to T0.Is
that statistically significant? If yes, any explanation? 
 
ThechangeinmiR-146a/b expression after24 h removalofIL-1β is not statistically significant. We 
haveadded statisticalanalysesofthedatapresented in Figure2 to aid in theinterpretation ofthese
findings.
 
4.Fig 3A.Over-expression ofmiR146a increased NOS3 mRNA expression,which contrastswith the 
down-regulation ofadhesion molecule genes.Eventhoughtheexplanationmightnotbeeasy,the
authorsshould discussthisfinding in theDiscussion section. 
 
WehaveaddedasubstantialamountofnewdatathataddressesthemechanismsofeNOSregulation
by miR-146.Wefound thatmiR-146 regulated HuR expression (Fig.7C),and thatknock-down of
HuRresultedinelevationofeNOSmRNA/protein(Fig.7F,G).Therefore,in cells treated with miR-
146amimic,weanticipatethateNOS levelsareelevated becauseofthediminished levelsofHuR 
protein.WepresentdatathatdemonstratesthatHuR doesnotdirectly bind to eNOS mRNA (Fig.
S8A).WebelievethatHuR regulateseNOS transcription by controlling the expression ofKLF2,as
shown previously by Rhee etal,Proc NatAcad Sci, 2010. Indeed we found that KLF2wasbound
by HuR in vitro (Fig.S12A),and thatKLF2levels increased in HuRknock-down cells(Fig.S12B).
 
5.Fig 8A. miR146a/b expression was analysed in the heart. Is miR146a/b expressed by 
cardiomyocytes? Expression in the aorta should be reported.Whataboutthe expression in low- and 
high-flow region (curvature vs descending aorta)? EMBO MolecularMedicine  PeerReview ProcessFile- EMM-2012-02318
 
 
© EMBO 11
 
Wehaveincludeddataonthe expression of miR-146a/b in endothelialcellslining thedescending 
aorta and find thatexpression isenriched in the endothelium compared to the cellsin the wallofthe 
vessel(Fig.8A).ThisdemonstratesthatmiR-146a/b isenriched in theintima,where itcan regulate 
endothelialactivation,butmiR-146a/b isalso expressed in thevesselwall.Wehavenotassessed the
expression ofmiR-146a/b in thelow- and high-flow regions of the aorta,butwe willbe pursuing 
this line of investigation, since this willbe importantin studies ofchronic inflammation.We do not
believethatthisdataisrelevantforthecurrentmanuscript,which focuseson modelsofacute
inflammation. We also have not directly measured the expression of miR-146a/b in cardiomyocytes,
although othershave shown thatmiR-146acan beexpressed in cardiomyocytes(Horieetal,
CardiovascRes, 2010). However, we include immunofluorescence images of Vcam-1 expression in 
wild-type and miR-146a-/- micetreatedwithIL-1β, which shows that Vcam-1 isinduced in the
endothelium aswellasin regionsdirectly adjacentto the endothelium in knock-outmicetreated 
withIL-1β (Fig.8F).We did notobserve Vcam-1 induction in cardiomyoctyes(datanotshown).
ThissuggeststhatevenifmiR-146a/b isexpressed in cardiomyocytes,itdoesnotplay arolein the
regulation of leukocyte adhesion molecules such as Vcam-1,E-SelectinandIcam-1,which are
almostexclusively expressed in the endothelium. 
 
6.Fig 8 C.HuR mRNA expression isreported.WhataboutHuRproteinexpression?
 
WehavenowincludedHuRproteinexpressionmeasurementsinwild-type and miR-146a-/- mice
(Fig.8C),which suggests thatHuR is a targetof miR-146ain vivo. 
 
7.WasNOS3 expression altered in miR146a-/- mice?Howwasitsexpression modulated by ILb 
injection in WT and miR146a-/- mice?SameforEGR3.
 
WehaveincludedanalysesofeNOSexpressionatthemRNAandproteinlevelinwild-type and 
miR-146a-/- mice(Fig.S11;see response to comment#2).We have also included data on Egr-1 and 
Egr-3 expression (Fig.8D),which demonstratesthatthese transcription factorsare significantly 
elevated aftera 2 h IL-1β treatment of miR-146a-/- mice.
 
Minorcomment.
TheIntroduction is much too long. 
 
WehavedecreasedthelengthoftheIntroductionbyapproximately350words,assuggestedbythe
Reviewer.
  
 
References:
 
HorieT, OnoK, NishiH, NagaoK, KinoshitaM, WatanabeS, KuwabaraY, NakashimaY, 
Takanabe-MoriR, NishiE, HasegawaK, KitaT, KimuraT(2010) Acutedoxorubicin cardiotoxicity 
is associated with miR-146a-induced inhibition of the neuregulin-ErbB pathway.CardiovascRes
87:656-664 
 
KnowlesJW, ReddickRL, Jennette JC, SheselyEG, SmithiesO, MaedaN(2000) Enhanced
atherosclerosisand kidney dysfunction in eNOS(-/-)Apoe(-/-) mice are ameliorated by enalapril
treatment. J Clin Invest 105:451-458 
 EMBO MolecularMedicine  PeerReview ProcessFile- EMM-2012-02318
 
 
© EMBO 12
OemarBS, TschudiMR, GodoyN, BrovkovichV, MalinskiT, LüscherTF (1998)Reduced
endothelialnitric oxide synthase expression and production in human atherosclerosis.Circulation 
97:2494-2498 
 
RheeWJ, NiCW, ZhengZ, ChangK, Jo H, BaoG (2010)HuRregulatestheexpressionofstress-
sensitive genes and mediates inflammatory response in human umbilicalvein endothelialcells.Proc 
NatlAcadSciUSA 107:6858-6863.
 
WeyrichAS, BuerkeM, AlbertineKH, Lefer AM (1995)Timecourseofcoronaryvascular
endothelialadhesion molecule expression during reperfusion ofthe ischemic feline myocardium.J
LeukocBio57:45-55 
 
 
 
2nd EditorialDecision 22 April2013
ThankyouforthesubmissionofyourrevisedmanuscripttoEMBO MolecularMedicine.Wehave
now received theenclosed reportsfrom theReviewersthatwereasked to re-assessit.Asyou will
see the reviewers are now supportive and Iam pleased to inform you thatwewillbeableto accept
yourmanuscriptpending thefollowing finalamendments: 
 
1)AsperourAuthorGuidelines,thedescription ofallreported datathatincludesstatisticaltesting 
muststatethenameofthestatisticaltestusedtogenerateerrorbarsand P values,the number(n)of
independent experiments underlying each data point (not replicate measures of one sample), and the 
actualP value foreach test(notmerely 'significant'or'P < 0.05'). 
 
2)Would you considershorthening yourtitle slightly to increase impact? I would suggest something 
like: "MicroRNA-146 repressesendothelialactivation by inhibiting pro-inflammatory pathways" but 
pleasefeelfreeto suggestan alternative.
 
Pleasesubmityourrevisedmanuscriptwithintwoweeks.Needless to say,the soonerwe receive it
the sooner I will be able to formally accept your manuscript. 
 
I look forward to reading a new revised version of your manuscriptas soon as possible.
 
***** Reviewer'scomments***** 
 
Referee#1(Commentson Novelty/ModelSystem):
 
Theauthorshavenow providedcompellingevidenceforauniqueroleformiR-146ain thevascular
endothelium (asopposed to leukocytes)by demonstrating differentialrolesforregulating TRAF6 vs
HuR.Specifically,HuRdeficiencyinterestingly led to induction of eNOS, but had no effect on EC 
adhesion moleculesin response to cytokine stimulation.Thisisa criticalpointand providesinsights
defining aroleforthisfactorin ECs.They havealso adequately responded to therestof the 
concernsraised.
 
Referee#1(GeneralRemarks):
 
Theauthorshavenicelyaddressedallconcernsraised. 
 
 
 
Referee#3(CommentsonNovelty/ModelSystem): 
 
Theauthorscorrectlyaddressmypreviouscomments.
Noveldataonpost-transcriptional regulation ofendothelialinflammation 
 EMBO MolecularMedicine  PeerReview ProcessFile- EMM-2012-02318
 
 
© EMBO 13
Referee#3(GeneralRemarks):
 
Nocomments
 
 
 
2nd Revision - authors'response 26 April2013
ResponsetoEditorialComments:
 
1)AsperourAuthorGuidelines,thedescription ofallreported data thatincludesstatistical testing 
muststatethenameofthestatisticaltestusedtogenerateerrorbarsandPvalues,thenumber(n)of
independent experiments underlying each data point (not replicate measures of one sample), and the 
actualP valueforeach test(notmerely 'significant'or'P < 0.05').
WehavenowrevisedtheFiguresandFigureLegendstoincludeinformationregardingthestatistical
test used, the number of independent experiments performed and the actual p-value.Wehavealso 
included more information regarding thestatisticalteststhatweutilized in theMethodssection. 
 
2)Would you considershortening yourtitleslightlyto increaseimpact? Iwould suggestsomething 
like: "MicroRNA-146 repressesendothelialactivation byinhibiting pro-inflammatory pathways"but
pleasefeelfreeto suggestan alternative. 
Thechangeintitlethatyouhavesuggestedisagreeabletous. 
 
 
 
 
 
 
 
 
 
 
